# Supplementary material for: The function of juvenile–adult transition axis in female sexual receptivity of Drosophila melanogaster
Source: eLife. 2024 Sep 6;12:RP92545. doi: 10.7554/eLife.92545 (PMC11379460; doi:10.7554/eLife.92545)
Supplement: Figure 1—figure supplement 2—source data 1. [file elife-92545-fig1-figsupp2-data1.xlsx]

## Sheet: Sheet1
Note: the blue cells indicate that the copulation did not success within 30min.
Figure1-S2-B						Figure1-S2-C						Figure1-S2-D
Genotpe	StartTime	Genotpe	StartTime	Genotpe	StartTime	Genotpe	StartTime	Genotpe	StartTime	Genotpe	StartTime	Genotpe	StartTime	Genotpe	StartTime	Genotpe	StartTime
UAS-PTTH/+	00:05:31	Ptth-Gal4/+;UAS-PTTH/+	00:02:00	Ptth-Gal4/+	00:03:06	UAS-PTTH-RNAi/+	00:12:07	Ptth-Gal4/+;UAS-PTTH-RNAi/+	00:28:38	Ptth-Gal4/+	00:04:03	UAS-PTTH-RNAi/+	00:12:07	Ptth-Gal4/+;UAS-PTTH-RNAi/+	00:04:32	Ptth-Gal4/+	00:30:00
	00:06:54		00:05:43		00:04:08		00:03:59		00:04:36		00:05:06		00:03:59		00:03:19		00:05:39
	00:02:18		00:08:32		00:06:38		00:07:06		00:02:37		00:22:05		00:07:06		00:03:57		00:04:29
	00:07:26		00:03:36		00:10:21		00:22:52		00:04:09		00:06:08		00:22:52		00:01:43		00:13:40
	00:06:08		00:05:41		00:04:42		00:02:32		00:08:52		00:04:48		00:02:32		00:04:07		00:06:12
	00:05:58		00:06:11		00:09:04		00:04:24		00:01:54		00:03:31		00:04:24		00:16:37		00:05:37
	00:01:25		00:11:44		00:04:41		00:04:12		00:02:12		00:06:52		00:04:12		00:09:17		00:02:18
	00:02:01		00:06:59		00:02:26		00:05:50		00:02:36		00:06:37		00:05:50		00:33:17		00:25:10
	00:11:52		00:04:08		00:12:30		00:03:16		00:09:45		00:22:38		00:03:16		00:05:26		00:13:54
	00:04:39		00:05:23		00:06:11		00:01:53		00:07:27		00:08:18		00:01:53		00:02:43		00:07:37
	00:02:29		00:14:42		00:06:37		00:02:12		00:03:07		00:02:13		00:02:12		00:06:45		00:17:46
	00:10:17		00:06:31		00:03:30		00:01:23		00:02:59		00:02:13		00:01:23		00:01:49		00:02:33
	00:10:00		00:06:52		00:14:29		00:05:00		00:04:23		00:03:18		00:05:00		00:05:48		00:06:15
	00:08:15		00:03:00		00:01:08		00:02:55		00:02:25		00:03:46		00:02:55		00:03:01		00:07:02
	00:09:15		00:10:30		00:10:29		00:03:13		00:04:02		00:03:28		00:03:13		00:12:43		00:02:16
	00:21:23		00:03:45		00:03:48		00:08:13		00:04:21		00:01:47		00:08:13		00:10:58		00:04:37
	00:10:28		00:05:25		00:13:35		00:09:16		00:06:31		00:03:17		00:09:16		00:02:36		00:09:27
	00:02:32		00:12:50		00:01:55		00:04:37		00:22:09		00:08:14		00:04:37		00:23:09		00:07:26
	00:03:45		00:04:05		00:09:45		00:04:22		00:01:23		00:08:41		00:04:22		00:05:04		00:15:02
	00:02:40		00:06:05		00:03:05		00:04:16		00:02:42		00:01:32		00:04:16		00:04:33		00:16:47
	00:05:15		00:01:45		00:02:45		00:03:18		00:05:43		00:01:41		00:03:18		00:08:06		00:08:22
	00:10:59		00:02:50		00:03:15		00:02:39		00:02:17		00:04:48		00:02:39		00:08:13		00:03:59
	00:03:35		00:05:30		00:06:00		00:04:16		00:07:47		00:05:21		00:04:16		00:08:36		00:06:54
	00:02:25		00:03:25		00:02:15		00:02:16		00:03:58		00:06:02		00:02:16		00:06:43		00:09:41
	00:03:40		00:03:16		00:11:50		00:01:32		00:20:09		00:06:46		00:01:32		00:03:09		00:14:28
	00:08:02		00:05:06		00:08:41		00:03:37		00:21:12		00:02:10		00:03:37		00:20:37		00:03:11
	00:07:31		00:06:26		00:04:45		00:01:05		00:13:58		00:06:17		00:01:05		00:10:38		00:02:29
	00:04:33		00:02:50		00:05:55		00:02:18		00:06:43		00:09:14		00:02:18		00:25:35		00:09:21
	00:08:23		00:03:35		00:06:54		00:24:26		00:13:24		00:07:02		00:24:26		00:03:50		00:03:54
	00:06:08		00:17:38		00:03:25		00:06:38		00:01:20		00:05:23		00:06:38		00:10:07		00:04:48
	00:02:45		00:05:41		00:02:40		00:01:36		00:06:18		00:08:40		00:01:36		00:06:27		00:15:54
	00:02:46		00:03:52		00:03:14		00:07:36		00:07:15		00:07:01		00:07:36		00:24:09		00:05:31
	00:03:59		00:02:38		00:12:13		00:07:33		00:03:36		00:02:47		00:07:33		00:04:30		00:12:58
	00:05:54		00:02:18		00:11:46		00:19:51		00:08:34		00:08:05		00:19:51		00:23:39		00:06:22
	00:07:39		00:09:14		00:06:16		00:11:24		00:03:26		00:11:53		00:11:24		00:11:24		00:03:57
	00:06:26		00:21:58		00:14:06		00:02:56		00:04:07		00:02:41		00:02:56		00:08:43		00:04:11
	00:04:41		00:03:16		00:28:12		00:09:53		00:01:19		00:11:32		00:09:53		00:11:37		00:02:41
	00:01:16		00:14:00		00:10:37		00:04:26		00:10:17		00:20:21		00:04:26		00:18:39		00:03:58
	00:09:10		00:04:00		00:05:41		00:02:54		00:01:24		00:02:13		00:02:54		00:03:19		00:09:02
	00:16:05		00:03:50		00:03:20		00:05:26		00:03:23		00:01:10		00:05:26		00:04:15		00:15:38
	00:14:10		00:03:40		00:04:15		00:28:23		00:19:49		00:10:53		00:28:23		00:22:32		00:28:06
	00:05:47		00:07:55		00:03:35		00:04:22		00:02:13		00:23:13		00:04:22		00:12:00		00:03:31
	00:02:47		00:02:20		00:02:43		00:09:43		00:01:53		00:02:06		00:09:43		00:06:46		00:12:35
	00:06:05		00:03:05		00:08:39		00:08:41		00:04:42		00:11:37		00:08:41		00:09:41		00:09:45
	00:04:30		00:02:55		00:05:30		00:02:29		00:03:24		00:03:09		00:02:29		00:01:51		00:07:36
	00:05:05		00:05:00		00:05:40		00:04:20		00:04:49		00:03:16		00:04:20		00:04:16		00:24:03
	00:12:39		00:07:40		00:03:30		00:04:36		00:04:02		00:08:33		00:04:36		00:11:08		00:05:42
	00:17:45		00:01:15		00:03:35		00:07:02		00:03:41		00:02:44		00:07:02		00:02:12		00:06:25
	00:02:50		00:01:40		00:04:50		00:29:01		00:12:09		00:19:53		00:29:01		00:06:02		00:13:40
	00:06:20		00:08:07		00:04:10		00:05:08		00:04:32		00:04:41		00:05:08		00:03:49		00:05:15
	00:04:24		00:27:28		00:07:32		00:02:37		00:27:30		00:01:36		00:02:37		00:02:36		00:04:12
	00:04:33		00:13:51		00:09:31		00:02:48		00:07:34		00:01:37		00:02:48		00:03:41		00:14:18
	00:12:21		00:11:26		00:02:15		00:02:18		00:03:16		00:13:29		00:02:18		00:11:41		00:06:12
	00:11:01		00:08:22		00:04:05		00:06:46		00:07:31		00:02:58		00:06:46		00:07:34		00:04:36
	00:02:15		00:02:55		00:21:06		00:03:25		00:06:05		00:02:57		00:03:25		00:07:12		00:07:14
	00:04:21		00:04:27		00:06:33		00:07:36		00:04:27		00:06:07		00:07:36		00:02:57		00:03:45
	00:02:16		00:24:04		00:04:50		00:03:06		00:07:18		00:03:02		00:03:06		00:14:00		00:08:13
	00:06:11		00:20:11		00:12:23		00:04:19		00:05:17		00:07:28		00:04:19		00:06:59		00:08:23
	00:10:24		00:07:02		00:04:47		00:01:37		00:11:34		00:17:02		00:01:37		00:08:13		00:04:19
	00:02:29		00:14:24		00:02:51		00:02:21		00:10:02		00:14:32		00:02:21		00:03:50		00:19:56
	00:14:37		00:08:09		00:05:18		00:03:10		00:08:23		00:02:58		00:03:10		00:07:31		00:04:32
	00:18:40		00:08:04		00:14:31		00:03:30		00:06:19		00:03:32		00:03:30		00:01:36		00:13:36
	00:16:10		00:02:13		00:03:16		00:02:36		00:09:45		00:05:59		00:02:36		00:04:10		00:05:28
	00:04:49		00:02:28		00:03:21		00:07:10		00:03:21		00:22:50		00:07:10		00:06:04		00:02:27
	00:27:54		00:01:22		00:05:21		00:02:28		00:10:16		00:05:30		00:02:28		00:16:00		00:17:28
	00:03:12		00:06:31		00:05:20		00:06:57		00:05:34		00:01:20		00:06:57		00:02:10		00:04:39
	00:05:12		00:10:22		00:02:00		00:03:37		00:03:50		00:13:10		00:03:37		00:12:42		00:16:24
	00:15:26		00:04:40		00:03:20		00:11:43		00:10:10		00:06:07		00:11:43		00:07:03		00:04:29
	00:14:45		00:03:10		00:10:59		00:07:44		00:15:57		00:12:29		00:07:44		00:09:56		00:05:02
	00:04:53		00:02:30		00:03:08		00:03:39		00:02:43				00:03:39		00:04:57		00:04:43
	00:07:03		00:18:16		00:02:28		00:03:00		00:02:17				00:03:00		00:01:40		00:05:25
	00:26:40		00:03:45		00:03:10		00:04:03		00:06:27				00:04:03		00:08:37		00:03:09
	00:25:41		00:03:35		00:03:25		00:02:53		00:04:28				00:02:53		00:07:36		00:11:20
	00:03:40		00:02:15		00:05:20		00:03:14		00:04:23				00:03:14				00:03:45
	00:04:25		00:01:40		00:03:15		00:16:11		00:04:17				00:16:11				00:09:54
	00:05:08		00:02:25		00:04:55		00:06:48		00:03:00				00:06:48				00:12:11
	00:05:26		00:04:45		00:19:23		00:06:16		00:01:50				00:06:16				00:13:17
	00:13:06		00:03:45		00:04:51		00:02:13		00:03:09				00:02:13				00:08:15
	00:09:06		00:06:45		00:13:49		00:02:20		00:04:01				00:02:20				00:12:40
	00:16:24		00:10:57		00:03:15		00:03:49		00:08:06				00:03:49
	00:05:35		00:14:27		00:03:25		00:24:52		00:28:33				00:24:52
	00:03:00		00:03:36		00:03:10		00:02:43		00:02:29				00:02:43
	00:02:41		00:02:41		00:08:18		00:07:11		00:01:08				00:07:11
	00:09:27		00:04:36		00:01:33		00:01:23		00:08:58				00:01:23
	00:06:42		00:04:21		00:04:40		00:02:06		00:02:43				00:02:06
	00:20:15		00:04:05		00:06:44		00:02:45						00:02:45
	00:02:34		00:03:01		00:04:37		00:06:10						00:06:10
	00:13:37		00:02:46		00:03:21		00:17:48						00:17:48
	00:05:56		00:02:41		00:02:36		00:05:10						00:05:10
	00:21:05		00:19:57		00:01:56		00:06:55						00:06:55
	00:12:10		00:03:08		00:01:56		00:03:19						00:03:19
	00:07:15		00:03:08		00:06:27		00:05:29						00:05:29
	00:16:43		00:06:23		00:03:45
	00:03:32		00:08:40		00:01:18
	00:09:10		00:04:30		00:00:53
	00:02:30		00:04:05		00:02:43
	00:14:44		00:11:40		00:18:16
	00:12:49		00:04:15		00:02:55
	00:06:12		00:26:01		00:22:11
	00:04:25		00:03:30		00:04:40
	00:03:55		00:03:45		00:06:50
	00:09:30		00:10:10		00:02:25
			00:16:16		00:09:58
			00:04:56		00:14:48
			00:03:10		00:01:30
			00:17:02		00:08:46
			00:04:26		00:03:20
			00:05:36		00:03:20
			00:05:51		00:20:03
