# Supplementary material for: The function of juvenile–adult transition axis in female sexual receptivity of Drosophila melanogaster
Source: eLife. 2024 Sep 6;12:RP92545. doi: 10.7554/eLife.92545 (PMC11379460; doi:10.7554/eLife.92545)
Supplement: Figure 2—figure supplement 3—source data 1. [file elife-92545-fig2-figsupp3-data1.xlsx]

## Sheet: Sheet1
Note: the blue cells indicate that the copulation did not success within 30min.
Figure2-S3	23	29		23	29		23	29
Genotpe	StartTime	StartTime	Genotpe	StartTime	StartTime	Genotpe	StartTime	StartTime
PtthGAL4	00:17:08	00:02:39	UAS-dTrpA1	00:05:46	00:11:17	PtthGAL4>UAS-PTTH	00:12:25	00:28:40
	00:05:05	00:04:57		00:03:24	00:05:06		00:03:28	00:02:59
	00:05:30	00:12:43		00:01:39	00:04:11		00:02:59	00:04:24
	00:07:26	00:05:42		00:05:42	00:05:24		00:03:28	00:04:24
	00:05:52	00:02:29		00:01:01	00:05:24		00:02:09	00:09:02
	00:03:13	00:18:48		00:09:00	00:08:30		00:03:57	00:02:29
	00:15:43	00:05:42		00:04:00	00:05:38		00:08:13	00:19:05
	00:08:39	00:25:46		00:04:40	00:04:33		00:25:53	00:05:17
	00:21:55	00:04:16		00:09:18	00:04:40		00:03:14	00:01:46
	00:26:46	00:28:55		00:08:07	00:03:40		00:11:40	00:11:39
	00:01:35	00:20:03		00:14:25	00:03:01		00:03:47	00:06:32
	00:04:12	00:05:03		00:03:00	00:01:25		00:07:52	00:20:13
	00:02:04	00:27:22		00:17:34	00:20:55		00:06:06	00:03:57
	00:05:23	00:05:00		00:24:41	00:04:18		00:09:35	00:04:41
	00:07:53	00:04:04		00:07:36	00:03:53		00:11:59	00:04:41
	00:07:39	00:06:03		00:02:12	00:03:10		00:05:13	00:03:24
	00:02:00	00:13:55		00:15:50	00:07:29		00:09:22	00:10:37
	00:06:24	00:07:13		00:05:27	00:01:43		00:11:40	00:23:45
	00:06:06	00:05:07		00:04:17	00:03:41		00:04:07	00:02:33
	00:03:59	00:02:02		00:26:39	00:13:57		00:30:00	00:04:41
	00:03:59	00:02:46		00:03:08	00:10:26		00:18:47	00:03:52
	00:02:55	00:06:10		00:09:53	00:05:36		00:18:02	00:03:09
	00:02:51	00:04:45		00:07:14	00:05:11		00:08:34	00:02:40
	00:07:35	00:04:58		00:16:33	00:04:10		00:04:43	00:09:40
	00:07:35	00:03:47		00:04:59	00:03:16		00:14:35	00:03:13
	00:01:32	00:02:18		00:09:10	00:04:39		00:10:54	00:05:18
	00:05:40	00:01:50		00:03:08	00:06:09		00:10:15	00:20:07
	00:01:25	00:04:33		00:22:07	00:08:46		00:05:37	00:04:46
	00:03:34	00:02:39		00:04:59	00:09:40		00:19:13	00:04:34
	00:03:36	00:08:17		00:06:20	00:04:07		00:09:14	00:08:05
	00:11:33	00:03:12		00:06:16	00:06:36		00:04:44	00:10:04
	00:05:37	00:10:03		00:13:16	00:11:27		00:01:42	00:27:38
	00:04:04	00:22:36		00:02:58	00:06:11		00:02:16	00:10:37
	00:30:00	00:01:54		00:09:12	00:04:36		00:04:47	00:09:17
	00:16:36	00:06:54		00:02:12	00:07:14		00:07:37	00:01:36
	00:07:29	00:03:22		00:17:17	00:19:41		00:01:47	00:07:04
	00:01:31	00:04:56		00:07:10	00:03:20		00:13:22	00:04:30
	00:01:18	00:06:24		00:05:50	00:06:48		00:07:23	00:04:30
	00:03:33	00:06:13		00:01:45	00:07:17		00:04:45	00:05:38
	00:02:29	00:06:45		00:02:36	00:21:23		00:04:12	00:07:29
	00:02:04	00:02:37		00:05:10	00:05:06		00:02:22	00:12:14
	00:07:53	00:08:33		00:15:56	00:02:57		00:09:13	00:02:37
	00:01:25	00:04:25		00:04:11	00:02:40		00:04:37	00:15:37
	00:02:00	00:21:26		00:07:14	00:02:40		00:05:13	00:17:16
	00:03:36	00:03:01		00:29:21	00:03:46		00:03:17	00:05:03
	00:03:44	00:04:45		00:12:41	00:03:21		00:14:28	00:04:01
	00:28:04	00:05:29		00:08:35	00:08:19		00:10:31	00:03:17
	00:17:05	00:04:49		00:05:05	00:01:33		00:02:25	00:02:29
	00:14:57	00:05:33		00:03:55	00:04:22		00:06:17	00:04:31
	00:03:25	00:02:57		00:10:44	00:00:56		00:19:26	00:04:03
	00:02:33	00:06:09		00:08:17	00:04:35		00:04:53	00:01:54
	00:11:45	00:19:59		00:07:18	00:19:34		00:02:16	00:03:34
	00:02:50	00:10:30		00:09:53	00:06:30		00:05:42	00:04:24
	00:14:00	00:08:18		00:07:18	00:12:35		00:12:29	00:04:49
	00:03:04	00:01:18		00:04:21	00:04:28		00:04:15	00:02:30
	00:04:30	00:04:12		00:27:43	00:05:04		00:03:58	00:02:40
	00:08:01	00:07:28		00:12:01	00:03:16		00:03:06	00:29:49
	00:04:29	00:11:30		00:10:27	00:06:12		00:02:50	00:08:48
	00:10:47	00:01:54		00:08:18	00:02:01		00:08:10	00:03:22
	00:13:00	00:05:40		00:05:47	00:03:11		00:05:16	00:16:43
	00:02:48	00:01:25		00:01:20	00:04:46		00:10:19	00:27:46
	00:16:29	00:06:36		00:14:40	00:06:15		00:04:19	00:14:30
	00:04:29	00:09:13		00:06:39	00:06:15		00:08:10	00:30:00
	00:04:05	00:05:31		00:11:51	00:04:18		00:02:20	00:01:50
	00:03:33	00:02:47		00:01:24	00:07:10		00:03:28	00:16:10
	00:05:13	00:04:52		00:05:04	00:19:27		00:05:44	00:02:11
	00:08:14	00:05:31		00:05:18	00:02:47		00:06:47	00:11:56
	00:03:36	00:01:36		00:06:16	00:14:27		00:12:24	00:06:32
	00:01:25	00:08:30		00:03:26	00:02:18		00:03:54	00:13:08
	00:02:32	00:05:49		00:06:41	00:04:16		00:04:05	00:09:13
	00:07:46	00:06:10		00:25:45	00:05:13		00:03:17	00:01:42
	00:08:57	00:01:55		00:20:12	00:10:37		00:15:34	00:26:44
	00:05:06	00:02:37		00:06:56	00:06:38		00:09:14	00:04:41
	00:05:17	00:04:00		00:01:27	00:08:37		00:11:55	00:03:35
	00:12:50	00:03:32		00:07:32	00:02:45		00:06:37	00:03:06
	00:03:29	00:12:17		00:06:41	00:10:22		00:25:04	00:03:45
	00:03:33	00:01:55		00:09:25	00:02:48		00:08:48	00:10:05
	00:08:02	00:02:09		00:06:45	00:03:42		00:10:37	00:04:46
	00:01:07	00:02:09		00:14:14	00:02:37		00:11:43	00:02:33
	00:06:02	00:06:36		00:08:56	00:03:27		00:06:28	00:05:00
	00:04:07	00:09:01		00:25:29	00:04:35		00:05:18	00:02:33
	00:01:39	00:16:20		00:04:06	00:06:04		00:04:53	00:02:58
	00:02:42	00:05:44		00:04:06	00:28:07		00:08:06	00:01:58
	00:05:33	00:03:12		00:17:52	00:07:02		00:10:37	00:03:37
	00:09:31	00:03:04		00:02:52	00:04:49		00:03:58	00:05:11
	00:06:10	00:09:47		00:09:05	00:06:16		00:04:37	00:02:31
	00:07:40	00:05:23		00:06:52	00:24:24		00:08:56	00:05:06
	00:02:51	00:03:12		00:05:20	00:04:56		00:09:18	00:04:48
	00:04:47	00:00:53		00:06:30	00:04:29		00:02:41	00:03:37
	00:00:54	00:01:50		00:04:43	00:11:31		00:02:31	00:25:41
	00:02:15	00:04:12		00:07:35	00:17:48		00:04:19	00:01:04
	00:04:19	00:03:43		00:04:39	00:12:53		00:02:23	00:11:10
	00:06:56	00:01:54		00:10:14	00:05:31		00:05:58	00:07:29
	00:01:57	00:02:15		00:08:10	00:16:14		00:02:30	00:10:38
	00:22:57	00:01:18		00:04:32	00:01:45		00:02:52	00:04:23
	00:07:44	00:08:20		00:05:42	00:04:55		00:19:29	00:19:53
	00:05:40	00:02:51		00:22:10	00:16:21		00:04:55	00:03:24
	00:03:59	00:03:12		00:06:44	00:08:26		00:07:51	00:02:51
	00:04:59	00:06:21		00:07:30	00:01:07		00:05:20	00:07:42
	00:05:17	00:09:13		00:01:36	00:09:01		00:07:51	00:04:35
	00:05:08	00:02:47		00:06:16	00:01:54		00:05:07	00:04:46
	00:02:31	00:05:24		00:05:45	00:01:54		00:03:50	00:08:42
		00:05:07		00:05:34	00:02:48		00:10:16	00:05:36
		00:02:40		00:08:22	00:02:05		00:04:15	00:02:15
		00:04:32		00:02:00	00:03:49		00:03:29	00:10:01
		00:05:59		00:04:04	00:15:49		00:04:25
		00:03:11		00:04:26	00:03:59		00:02:54
		00:02:26		00:04:44	00:02:58		00:16:10
		00:07:06		00:18:40	00:05:11		00:12:47
		00:01:54		00:02:55	00:02:55
		00:03:16		00:09:31	00:20:35
		00:04:49		00:04:50	00:03:13
		00:01:17		00:14:18	00:18:41
		00:04:41		00:09:53	00:01:44
		00:04:26		00:07:44
		00:04:58		00:07:14
		00:04:30		00:05:38
		00:02:57		00:15:06
		00:03:36		00:03:22
		00:06:20		00:15:24
		00:08:18		00:02:43
		00:04:48		00:03:04
		00:12:34		00:28:30
		00:03:36		00:13:49
				00:02:51
				00:12:29
				00:04:59
				00:05:30
				00:08:27
				00:04:28
				00:03:39
				00:01:17
				00:10:18
				00:02:58
